# Supplementary material for: Optimization of a Membrane Feeding Assay for Plasmodium vivax Infection in Anopheles albimanus
Source: PLoS Negl Trop Dis. 2016 Jun 29;10(6):e0004807. doi: 10.1371/journal.pntd.0004807 (PMC4927173; doi:10.1371/journal.pntd.0004807)
Supplement: S1 Table — (XLSX) [file pntd.0004807.s001.xlsx]

## Sheet: Hoja1
Sample Breakdown
	Volunteer code	Sex	Age	Procedure
	1	M	36	Mosquito factors
	2	M	29	Mosquito factors
	3	M	52	Mosquito factors
	4	M	19	Mosquito factors
	5	M	64	Mosquito factors
	6	F	50	Mosquito factors
	7	M	30	Mosquito factors
	8	M	45	Mosquito factors
	9	M	18	Mosquito factors
	10	F	45	Mosquito factors
	11	F	46	Mosquito factors
	12	M	46	Mosquito factors
	13	M	49	Mosquito factors
	14	M	25	Mosquito factors
	15	M	34	Mosquito factors
	16	F	35	Mosquito factors
	17	F	46	Mosquito factors
	18	F	46	Mosquito factors
	19	F	19	Mosquito factors
	20	M	35	Mosquito factors
	21	F	35	Mosquito factors
	22	F	42	Mosquito factors
	23	F	51	Mosquito factors
	24	M	44	Mosquito factors
	25	F	22	Mosquito factors
	26	F	33	Mosquito factors
	27	F	49	Mosquito factors
	28	M	50	Mosquito factors
	29	M	35	Mosquito factors
	30	F	45	Mosquito factors
	31	M	43	Mosquito factors
	32	M	29	Mosquito factors
	33	F	29	Mosquito factors
	34	F	21	Mosquito factors
	35	F	29	Mosquito factors
	36	M	32	Mosquito factors
	37	F	25	Mosquito factors
	38	M	45	Mosquito factors
	39	F	18	Mosquito factors
	40	F	27	Mosquito factors
	41	M	18	Mosquito factors
	42	F	41	Mosquito factors
	43	F	35	Mosquito factors
	44	F	25	Mosquito factors
	45	F	21	Mosquito factors
	46	M	47	Mosquito factors
	47	F	20	Mosquito factors
	48	F	45	Mosquito factors
	49	F	18	Mosquito factors
	50	M	25	Mosquito factors
	51	M	60	Mosquito factors
	52	M	19	Mosquito factors
	53	M	24	Mosquito factors
	54	F	31	Mosquito factors
	55	M	30	Mosquito factors
	56	M	20	Mosquito factors
	57	M	47	Mosquito factors
	58	M	20	Mosquito factors
	59	F	53	Mosquito factors
	60	M	32	Mosquito factors
	61	F	22	Mosquito factors
	62	F	33	Mosquito factors
	63	M	19	Mosquito factors
	64	F	18	Mosquito factors
	65	F	21	Mosquito factors
	66	M	26	Mosquito factors
	67	M	24	Mosquito factors
	68	M	21	Mosquito factors
	69	M	43	Mosquito factors
	70	F	30	Mosquito factors
	71	M	30	MFA vs DFA
	72	F	48	MFA vs DFA
	73	F	56	MFA vs DFA
	74	M	70	MFA vs DFA
	75	M	18	MFA vs DFA
	76	M	48	MFA vs DFA
	77	M	23	MFA vs DFA
	78	F	27	MFA vs DFA
	79	F	21	MFA vs DFA
	80	F	18	MFA vs DFA
	81	M	20	MFA vs DFA
	82	F	49	MFA vs DFA
	83	M	46	MFA vs DFA
	84	M	35	MFA vs DFA
	85	F	30	MFA vs DFA
	86	M	39	MFA vs DFA
	87	F	33	MFA vs DFA
	88	M	35	MFA vs DFA
	89	F	29	MFA vs DFA
	90	M	23	MFA vs DFA
	91	M	22	MFA vs DFA
	92	M	20	MFA vs DFA
	93	M	18	MFA vs DFA
	94	M	40	MFA vs DFA
